# Supplementary material for: Evaluation of the Feasibility of 2D-SWE to Measure Liver Stiffness in Healthy Dogs and Analysis of Possible Confounding Factors
Source: Animals (Basel). 2023 Nov 8;13(22):3446. doi: 10.3390/ani13223446 (PMC10668773; doi:10.3390/ani13223446)
Supplement: Supplementary file 1 [file animals-13-03446-s001.zip]

Archive with 1 entries (1 files):
- animals-2632005-supplementary.xlsx
