# Supplementary material for: Evaluation of the Feasibility of 2D-SWE to Measure Liver Stiffness in Healthy Dogs and Analysis of Possible Confounding Factors
Source: Animals (Basel). 2023 Nov 8;13(22):3446. doi: 10.3390/ani13223446 (PMC10668773; doi:10.3390/ani13223446)
Supplement: Supplementary file 1 [file animals-13-03446-s001.zip › animals-2632005-supplementary.xlsx]

## Sheet: Sheet1
Trial Dog No.	TP	ALB	GLO	A/G	TBIL	ALT	AST	AST/ALT	GGT	ALP	TBA	CK	AMY	TG	CHOL	GLU	CRE	BUN	tCO2	Ca	P	Mg
1	70.8	36.3	34.5	1.05217	2.43	52	18	0.346154	1.4	34	14.3	93	1327	0.72	4.88	6.8	101	7.62	27	2.41	1.07	0.89
2	77.1	36.4	40.7	0.894349	2.63	50	19	0.38	1.8	90	9.94	102	1878	0.73	6.37	5.06	91	8.5	27	2.58	1.07	0.88
3	76.8	38.8	38	1.02105	5.67	75	15	0.2	1.1	44	5.93	95	2129	0.75	7.54	6.51	65	6.17	25	2.56	1.44	0.82
4	66.9	33.4	33.5	0.997015	4.34	57	31	0.54386	1.8	50	3.74	176	2396	0.7	4.82	5.79	74	5.7	24	2.29	1.01	0.92
5	75.3	30.6	44.7	0.684564	11.01	25	23	0.92	1.4	60	2.73	107	1761	0.87	4.67	4.99	74	5.48	23	2.42	1.25	0.95
6	77.4	33.3	44.1	0.755102	6.55	51	18	0.352941	1.35	58	12	153	1537	0.88	3.91	5.55	98	7.5	23	2.51	0.92	0.92
7	81	40.8	40.2	1.01493	3.94	80	35	0.4375	0.8	115	12.5	82	1960	0.64	5.82	5.96	113	8.9	27	2.68	1.4	0.83
8	73.3	40.8	32.5	1.25538	3.67	53	26	0.490566	1.5	60	4.31	152	974	0.72	7.35	6.85	73	8.68	25	2.43	1.02	0.8
9	67.1	36.8	30.3	1.21452	7.23	34	17	0.5	0.1	20	2.23	79	1201	0.61	6.32	5.83	77	3.78	26	2.48	1.04	0.79
10	66	35.4	30.6	1.15686	4.29	26	11	0.423077	1.9	21	1.24	92	1022	0.83	4.3	5.07	70	3.98	24	2.45	1.28	0.95
11	72	35.4	36.6	0.967213	5.92	50	42	0.84	0.9	87	10.7	89	1018	0.85	7.69	4.55	85	6.9	23	2.6	0.88	0.92
12	76.9	35.6	41.3	0.861985	4.84	61	24	0.393443	0.3	51	13.8	158	1207	0.74	5.37	5.85	62	9.3	25	2.44	1.18	0.91
13	80.1	22.8	57.3	0.397906	3.26	50	30	0.6	1	144	6.89	70	2302	0.86	5.57	5.81	83	5.68	21	2.49	1.07	0.79
14	60.9	30	30.9	0.970874	3.4	33	28	0.848485	1.6	79	5.38	48	2013	0.67	6	5.25	61	4.26	17	2.34	1.27	0.89
15	66.2	34.9	31.3	1.11502	2.47	85	33	0.388235	0.3	43	4.31	101	1005	0.77	6.6	5.16	87	9.01	21	2.38	1.37	0.8
16	59.1	30.8	28.3	1.08834	3.76	46	28	0.608696	1.7	63	4.24	149	2035	0.72	4.25	7.26	75	6.31	19	2.3	0.88	0.87
17	62.7	34.9	27.8	1.2554	4.44	58	29	0.5	0.9	21	4.65	86	1898	0.69	4.64	6.2	95	4.85	22	2.36	1.02	0.7
18	70.6	38.6	32	1.20625	3.71	38	25	0.657895	1.3	65	1.62	94	1371	0.74	5.93	6.49	75	5.69	25	2.47	1.39	0.9
19	67.3	27.8	39.5	0.703797	5.43	76	31	0.407895	1.5	33	3.4	107	1592	0.7	4.39	5.48	63	9.88	20	2.23	1.42	0.8
20	62.8	34	28.8	1.18056	11.59	48	45	0.9375	0.8	42	2.01	65	881	0.82	5.75	5.75	71	6.06	22	2.22	1.23	0.79
21	73.4	31	42.4	0.731132	6.58	38	15	0.394737	1.7	124	8.46	57	2635	0.74	6.49	5.6	42	3.88	19	2.63	1.08	0.83
22	72.4	37.4	35	1.06857	2.36	33	26	0.787879	0.2	66	0.69	129	1798	0.43	6.85	7.09	63	5.62	22	2.44	1.62	0.79
23	65.8	38.2	27.6	1.38406	9.4	91	44	0.483516	0.6	59	10.1	92	1101	0.58	3.91	6.52	70	8.59	23	2.5	1.2	0.81
24	55.4	32.7	32	1.02188	3.11	41	19	0.463415	1.2	29	11.1	72	1043	0.65	5.34	6.88	61	9.78	22	2.41	1.73	0.96
25	71.9	23.2	48.7	0.476386	5.6	37	21	0.567568	0.1	79	11.3	51	1986	0.68	3.28	5.98	43	5.55	19	2.12	0.92	0.77
26	76.6	39.1	37.5	1.04267	2.55	103	38	0.368932	1.6	65	12.3	117	565	0.76	6.41	7.17	54	10.1	18	2.57	1.25	0.76
27	61.2	28.3	32.9	0.860182	2.62	60	30	0.5	0.7	50	3.79	117	1453	0.83	4.27	5.66	102	7.9	19	2.13	0.98	0.93
28	71.6	34.7	36.9	0.940379	6.9	118	36.1	0.305932	1.2	125	6.5	112	2252	0.53	7.13	5.2	43	10.7	16	2.36	1.05	0.85
29	76.5	34	45.3	0.750552	4.56	63	22	0.349206	0.6	23	1.74	81	1136	0.64	3.93	6.37	51	5.9	22	2.56	0.95	0.91
30	73.8	33.4	40.4	0.826733	4.93	32	18	0.5625	1.2	43	3.9	111	1442	0.63	7.44	6.6	49	6.58	20	2.43	0.97	0.92
31	69.6	36	33.6	1.07143	4.51	78	21	0.269231	1	32	0.08	83	2050	0.58	3.22	5.98	47	6.36	22	2.46	1.49	0.78
32	79.3	30.7	48.6	0.631687	3.69	89	26	0.292135	0.3	45	0.27	66	1566	0.61	4.83	6.39	57	3.81	18	2.3	1.01	0.85
33	80.2	24.5	49.5	0.494949	3.94	32	26	0.8125	0.7	28	8.02	82	2385	0.56	4.57	5.67	66	6.7	19	2.19	0.99	0.78
34	64.7	36.9	27.8	1.32734	2.8	24	22	0.916667	0.1	24	2.3	104	1998	0.6	4.39	6.16	58	7.91	24	2.44	1.02	0.86
35	64.8	35.6	29.2	1.21918	6	76	36	0.473684	1	26	3.92	86	918	0.76	6.49	7	76	9.84	23	2.37	1.59	0.75
36	76.1	38.5	37.6	1.02394	7.21	39	32	0.820513	1.5	36	4.98	92	2224	0.59	5.3	6.34	63	6.58	29	2.67	2.17	0.95
37	72	32.1	39.9	0.804511	2.88	87	16	0.183908	0.9	45	5.32	68	2145	0.59	6.53	6.07	71	9.25	22	2.83	1.35	0.7
38	68.7	31.3	37.4	0.836898	2.05	25	13	0.52	1.7	22	0.07	75	1554	0.79	7.33	5.49	42	3.56	26	2.43	1.34	0.77
39	70.5	30.6	39.9	0.766917	3.01	35	36	1.02857	1.5	72	4.8	156	2035	0.85	5.24	6.35	98	6.35	17	2.26	1.54	0.72
40	61.7	29.6	32.1	0.922118	2.25	27	19	0.703704	1.6	23	1.15	72	2176	0.71	4.73	5.43	68	9.98	21	2.39	1.31	0.77
41	71.5	27.5	44	0.625	3.05	59	18	0.305085	0.3	63	9.09	81	1620	0.68	5.99	6.4	65	2.53	19	2.35	1.1	0.84
42	62.6	39.1	23.5	1.66383	5.8	65	21	0.323077	2	27	0.36	127	1767	0.58	5.65	6.55	66	5.42	19	2.61	1.54	0.83
43	76.4	31.3	45.1	0.694013	3.63	47	13	0.276596	1.7	139	3.23	59	2165	0.86	6.53	6.59	30	3.65	19	2.61	1.78	1.01
44	65.7	34.2	31.5	1.08571	5.52	59	23	0.389831	0.9	30	0.25	103	2115	0.48	7.31	6.82	83	3.89	22	2.59	0.98	0.74
45	66.6	31.6	35	0.902857	2.92	41	32	0.780488	1.7	86	8.31	68	1594	0.82	4.35	5.56	138	7.92	22	2.64	1.15	0.62
46	58.9	31.8	27.1	1.17343	3.76	39	20	0.512821	0.5	42	0.2	79	2336	0.51	4.43	6.73	99	5.24	26	2.5	1.19	0.81
47	70.8	26.5	44.3	0.598194	7.43	38	54	1.42105	1.7	99	9.5	119	2529	0.73	7.35	6.06	80	7.34	14	2.49	1.36	0.79
48	64.6	26.1	38.5	0.677922	8.14	90	35	0.388889	0.4	83	2.65	176	1917	0.63	6.79	5.82	59	6.17	24	2.39	1.98	0.79
49	65.9	30.7	35.2	0.872159	3.89	42	26	0.619048	1.4	73	2.3	97	992	0.78	3.53	7.29	64	2.96	25	2.3	2.05	0.95
50	71.3	36.2	51.6	0.70155	2.45	88	19	0.215909	1.1	85	5.71	192	2238	0.56	5.63	6.35	65	3.82	13	2	1.68	0.86
51	74.9	35.1	39.8	0.88191	3.75	61	15	0.245902	0.8	34	11.4	89	2657	0.9	4.15	6.6	113	6.32	26	2.53	0.86	0.84
52	71.8	31.7	40.1	0.790524	3.08	63	25	0.396825	1.7	55	3.83	122	1658	0.68	6.49	5.61	78	5.39	20	2.6	1.12	0.91
53	75.5	40.3	35.2	1.14489	4.4	85	26	0.305882	0.9	69	6.4	82	1374	0.76	5.58	5.98	49	6.63	27	2.57	1.55	0.86
54	59.6	41.4	18.2	2.27473	3.6	34	41	1.20588	3.5	46	4.21	92	1654	0.68	3.95	6.02	63	8.15	19	2.15	1.48	0.95
55	71.1	36.5	25.3	1.44269	3.5	31	26	0.83871	0.5	61	7.04	144	2704	0.53	3.1	4.75	87	10	15	2.13	1.21	0.89
Biochemical indicators and their abbreviations
	Biochemical indicator	abbreviation	frame of reference	reference unit
	TP	total protein	52~82	g/L
	ALB	albumin	22~44	g/L
	GLO	globulin	23~52	g/L
	A/G	albumin-to-globulin ratio
	TBIL	total bilirubin	2~15	μmol/L
	ALT	alanine aminotransferase	10~140	U/L
	AST	aspartate aminotransferase	8.9~48.5	U/L
	GGT	glutamyl transferase	0~7	U/L
	ALP	alkaline phosphatase	20~150	U/L
	TBA	total bile acids	0~15	μmol/L
	CK	creatine kinase	20~200	U/L
	AMY	amylase	400~3000	U/L
	TG	triglyceride	0.1~0.9	mmol/L
	CHOL	cholesterol	2.84~8.26	mmol/L
	GLU	glucose	3.89~7.95	mmol/L
	CRE	creatinine	27~149	μmol/L
	BUN	blood urea nitrogen	2.5~11.5	mmol/L
	tCO2	total carbon dioxide	12~27	mmol/L
	Ca	blood calcium	1.98~2.95	mmol/L
	p	blood phosphorus	0.81~2.2	mmol/L
	Mg	blood magnesium	0.6~1.09	mmol/L
